# Supplementary material for: Inconsistent use of gesture space during abstract pointing impairs language comprehension
Source: Front Psychol. 2015 Feb 9;6:80. doi: 10.3389/fpsyg.2015.00080 (PMC4321330; doi:10.3389/fpsyg.2015.00080)
Supplement: Supplementary file 1 [file Presentation1.ZIP]

Archive with 1 entries (1 files):
- ExampleOfConsistentPointingInGestureSpace_3.pptx
